# Supplementary material for: Arginine Dysregulation and Myocardial Dysfunction in a Mouse Model and Children with Chronic Kidney Disease
Source: Nutrients. 2023 Apr 30;15(9):2162. doi: 10.3390/nu15092162 (PMC10181438; doi:10.3390/nu15092162)
Supplement: Supplementary file 1 [file nutrients-15-02162-s001.zip]

Archive with 1 entries (1 files):
- nutrients-2299912-supplementary.pdf
